# Supplementary material for: Biochemical and Thermodynamical Characterization of Glucose Oxidase, Invertase, and Alkaline Phosphatase Secreted by Antarctic Yeasts
Source: Front Mol Biosci. 2017 Dec 12;4:86. doi: 10.3389/fmolb.2017.00086 (PMC5733001; doi:10.3389/fmolb.2017.00086)
Supplement: Table S2 — Enzyme activities at different temperature and pH. Enzyme activity levels were determined as the change of absorbance at 500 nm for GOD, 540 nm for Inv, and 405 nm for ALP and normalized by total protein amount in each sample. The substrate concentration used was 280, 100 or 5mM of glucose, sucrose or pNPP. [file Table2.xlsx]

## Sheet: Data
	Glucose oxidasae									Invertase									Alkaline phosphatase
	Yeast	Temperature (ºC)	Absorbance at 500 nm							Yeast	Temperature (ºC)	Absorbance at 540 nm							Temperature (ºC)	Absorbance at 412 nm
			pH									pH								Yeast
			2.6	3.6	4.6	5.6	6.6	7.6				2.6	3.6	4.6	5.6	6.6	7.6			W. anomalus	C. sake	G. gilvescens	M. psychrophila	Dioszegia sp.
	S. salmonicolor	37	0.1505	0.165333	0.157667	0.172	0.161	0.132		W. anomalus	37	0.233	0.668333	1.46167	1.909	1.88067	0.521		37	2.094	2.665	0.121	0.687	0.879
		30	0.111	0.142	0.132	0.149	0.112	0.0966			30	0.189667	0.481	0.996333	1.103	1.16033	0.0706667		30	1.21	3.357	0.265	0.571	1.58
		22	0.085	0.119	0.1149	0.1225	0.112	0.068			22	0.320333	0.443333	0.704	0.867333	0.915	0.125667		22	0.824	3.067	0.301	0.472	2.93
		15	0.055	0.109	0.079	0.115	0.102	0.078			15	0.188	0.593667	0.727667	0.86	0.964	0.110333		15	0.931	2.58	0.486	0.366	2.996
		10	0.056	0.089	0.068	0.101	0.082	0.038			10	0.189667	0.705	0.617	0.796333	0.732	0.120333		10	0.94	1.313	0.091	0.392	2.87
		4	0.018	0.049	0.038	0.092	0.085	0.058			4	0.083	0.585333	0.441	0.596667	0.575	0.079		4	0.52	1.07	0.032	0.245	2.339
	L. creatinivorum	37	0.542333	0.304667	0.241333	0.392333	0.339	0.169667		C. sake	37	0.351333	0.899667	0.363667	0.046	0.165333	0.01
		30	0.429	0.173333	0.0693333	0.158667	0.207667	0.236			30	0.179667	0.579333	0.163	0.061	1.27533	0.111667
		22	0.131333	0.0656667	0.0646667	0.0586667	0.0686667	0.0646667			22	0.145333	0.569	0.155667	0.381667	1.091	0.101333
		15	0.336667	0.356333	0.336667	0.346	0.268333	0.0876667			15	0.303333	0.686667	0.153333	0.611	0.948333	0.0766667
		10	0.226	0.160667	0.0913333	0.0773333	0.147	0.163333			10	0.148667	0.896667	0.130333	0.728667	0.750333	0.0233333
		4	0.109	0.0556667	0.0493333	0.059	0.0586667	0.103333			4	0.0316667	0.376	0.102	0.68	0.59	0
	G. gastrica	37	0.409333	0.452	0.471	0.692	0.596	0.407333		G. gilvescens	37	0.243333	0.860333	0.233333	0.174667	0.00333333	0.0616667
		30	0.225	0.236667	0.261333	0.494667	0.308667	0.24			30	0.0533333	0.613333	0.144	0.0103333	0.337667	0.003
		22	0.109667	0.156	0.163333	0.389	0.301	0.134			22	0.0256667	0.697667	0.321333	0.286	0.333667	0.00366667
		15	0.238333	0.269	0.328	0.368	0.23	0.229333			15	0.0636667	0.52	0.140333	0.153	0.292667	0.001
		10	0.193	0.217	0.244333	0.357	0.249	0.146333			10	0.0616667	0.633333	0.146667	0.233333	0.225333	0.002
		4	0.104	0.116	0.118	0.194	0.18	0.091			4	0.079	0.439333	0.125	0.240333	0.154	0.000666667
	G. gilvescens	37	0.291667	0.309	0.311	0.326	0.348667	0.177333
		30	0.178667	0.101667	0.065	0.066	0.0656667	0.12
		22	0.0963333	0.072	0.0666667	0.061	0.063	0.136667
		15	0.19	0.219667	0.194	0.136333	0.171333	0.063
		10	0.102	0.0683333	0.054	0.0523333	0.053	0.0566667
		4	0.0713333	0.0536667	0.0506667	0.0503333	0.056	0.065
	C. laryngis	37	0.102	0.222	0.203	0.27	0.245	0.159
		30	0.077	0.103	0.159	0.205	0.184	0.123
		22	0.1	0.171	0.159	0.195	0.173	0.107
		15	0.059	0.121	0.109	0.155	0.123	0.07
		10	0.028	0.103	0.079	0.105	0.07	0.031
		4	0.048	0.096	0.074	0.0837	0.056	0.023
